# Supplementary material for: Single-shot 20-fold expansion microscopy
Source: Nat Methods. 2024 Oct 11;21(11):2128–34. doi: 10.1038/s41592-024-02454-9 (PMC11541206; doi:10.1038/s41592-024-02454-9)
Supplement: Supplementary file 4 — Supplementary Data 1. Expansion factors calculated from measurements of physical gel size. Supplementary Data 2. Expansion factors calculated from measurements of biological landmarks. Supplementary Data 3. Expansion factors calculated from various z axis measurements. All Supplementary Data sheets are associated with Supplementary Notes 2 and 3. [file 41592_2024_2454_MOESM4_ESM.xlsx]

## Sheet: Physical size EF
Sample	Pre-size (cm)	Post-size (cm)	ExpFactor	Average EF	StDev EF
Cell Microtubule (Replicate 3 in Supp Table 2)	0.2	4.35	21.7
Cell Microtubule (Replicate 4 in Supp Table 2)	0.2	4.63	23.2	22.44	1
Cell NPC 1	0.2	4.5	22.5
Cell NPC 2	0.2	4.6	23	22.8	0.4
Brain standard 1	0.2067	3.65745	17.69
Brain standard 2	0.1589	3.063	19.28	18.485	1.1243
Brain 72hr 1	0.2166	2.1501	9.92659
Brain 72 hr 2	0.3955	4.0957	10.3558	10.1412	0.303462
Spleen 1	2.3	39	16.9565
Spleen 2	2.8	45	16.0714
Kidney 1	2.4	40.2	16.75
Kidney 2	2.8	45.2	16.1429	16.5	0.4

## Sheet: Biological Landmark EF
Sample	Measurement	Pre (µm)	Post (µm)	ExpFactor	Avg per sample	Avg EF	StDev EF
Brain standard 1	1	7.4	141.7	19.1486
	2	12.06	225.1	18.665
	3	27.05	546.01	20.1852	19.333
Brain standard 2	1	13.5	253.69	18.7919
	2	8.46	154.16	18.2222
	3	27.64	524.99	18.9938	18.6693	19	0.7

## Sheet: z-axis EF
	Pre-size (µm)	Post-size (µm)	Tissue (µm)
	107.5	1847.1	912.5
	100	1790.63	912.5
	97.5		875
	102.5		937.5
	97.5
Avg (µm)	101	1818.87	909.375
Avg EF		18.0086	18.1875
StDev EF		0.39535	0.515388
