# Supplementary material for: Single-shot 20-fold expansion microscopy
Source: Nat Methods. 2024 Oct 11;21(11):2128–34. doi: 10.1038/s41592-024-02454-9 (PMC11541206; doi:10.1038/s41592-024-02454-9)
Supplement: Supplementary file 5 — Statistical source data for peak-to-peak distance and global FRC analyses. [file 41592_2024_2454_MOESM5_ESM.xlsx]

## Sheet: 2c_P2P
Distance (nm)	Average (nm)	STD (nm)
61.1	62.1054	8.83421
61.14
61.05
43.62
61.05
52.3
61.05
43.64
34.93
61.11
87.24
43.62
61.11
52.31
61.05
52.31
61.05
61.11
69.8
69.8
61.05
78.49
61.05
61.11
69.8
61.1
61.1
65.45
52.3
78.6
61.1
69.8
69.8
61
61.1
61.1
78.6
69.8
61.1
52.4
52.3
69.8
61.1
52.4
61.1
69.8
61.1
52.3
69.8
78.5
69.8
61.1
60.2
69.8
61.1
52.4
69.8
61.1
61
61.1
61.1
78.5
61.1
61.1
52.3
61.1
61.1
69.8
52.3
52.4
52.3
52.4
69.8
61.1
52.4
63.5
62.5
68.3
67.3
48.4
59.1
59.1
54.4
59.1
82.8
67.1
67.1
66.5
59.1
51.7
59.1
73.9
66.5
73.9
66.5
51.7
73.8
72.9
66.5
59.1

## Sheet: 2j_GlobalFRC
ROI Pair	Global FRC Resolution	Std per FRC
1	18.97	0.181
2	18.913	0.165
3	18.989	0.185
4	18.891	0.183
5	18.94	0.174
6	18.978	0.234
7	18.732	1.214
8	18.649	1.305
9	18.561	1.24
10	18.598	1.269
11	18.573	1.299
12	18.523	1.273
13	19.136	0.293
14	18.964	0.342
15	18.99	0.217
16	18.922	0.322
17	16.268	0.18
18	16.179	0.041
19	16.085	0.132
20	16.119	0.118
21	16.283	0.23
22	16.294	0.108
23	16.121	0.02
24	16.041	0.018
25	16.215	0.082
26	16.161	0.082
27	16.09	0.06
28	16.1	0.03
29	18.966	0.173
30	19.015	0.301
31	18.981	0.188
32	18.883	0.184
33	18.989	0.201
34	18.993	0.229
Mean	17.915
Median	18.6905
Std	1.322
