# Supplementary material for: Single-shot 20-fold expansion microscopy
Source: Nat Methods. 2024 Oct 11;21(11):2128–34. doi: 10.1038/s41592-024-02454-9 (PMC11541206; doi:10.1038/s41592-024-02454-9)
Supplement: Supplementary file 6 — Statistical source data for NPC radius and adjacent corner distance analyses. [file 41592_2024_2454_MOESM6_ESM.xlsx]

## Sheet: E5b_NPC_Radius
Radius (nm)	Mean (nm)	StDev (nm)
60.96	55.4062	8.87383
62.91	Median (nm)
53.35	58.7
58.87
39.13
55.43
59.74
55.43
67.26
42.39
59.74
38.87
35.35
54.17
57.57
57.57
41.09
47.96
58.7
58.7
48.52
45.04
70.61
53.83
67.26
60.52
58.7
45.65
58.7
58.7
58.7
58.7
58.7
58.7
71.74

## Sheet: E5d_NPC_AdjacentCorners
Distance (nm)	Mean (nm)	StDev (nm)
53.8	48.5583	12.8058
39.2	Median (nm)
53.8	48.9
44
53.9
34.2
48.9
39.1
39.1
53.9
53.8
39.1
48.8
73.3
49
53.9
48.9
63.6
53.8
68.5
48.9
44
44
78.3
73.4
48.8
44.1
68.5
78.2
68.5
63.6
68.4
53.8
34.2
44
44.1
44
58.7
44
58.7
68.5
73.4
68.5
53.8
39.1
34.2
68.5
63.5
63.6
48.9
68.5
34.2
39.1
39.1
34.2
34.2
53.8
44
53.8
58.7
58.7
34.2
19.5
29.3
29.3
39.2
29.3
48.9
39.1
48.9
44
34.2
48.9
34.2
34.2
34.2
19.5
24.4
34.2
44
49.1
29.3
53.8
48.9
48.9
48.9
53.8
53.8
34.2
48.9
48.9
68.4
58.7
39.1
34.2
53.8
48.9
58.7
58.7
63.5
44
48.9
39.1
39.1
48.9
39.1
48.9
41.2
